# Supplementary material for: Endothelialization of arterial vascular grafts by circulating monocytes
Source: Nat Commun. 2020 Apr 1;11:1622. doi: 10.1038/s41467-020-15361-2 (PMC7113268; doi:10.1038/s41467-020-15361-2)
Supplement: Supplementary file 4 — Source Data [file 41467_2020_15361_MOESM4_ESM.xlsx]

## Sheet: 2B
VEGF added (ng/well)	VEGF cm2
50000	976	985	993
25000	990	997	987
10000	780	764	753
5000	650	606	687
2500	345	302	359
1000	124	102	118
500	98	88	94
250	67	56	61
100	23	19	25
50	12	14	18
25	8	4	7
10	2	1	0.9
2.5	0.35	0.245	0.569
0.25	0.035	0.0014	0.074

## Sheet: 2C
Figure 2C
Raw OD
	5000	500	50	5	0.5	0	VEGF ng/well
	0.532	0.511	0.449	0.348	0.275	0.254
	0.541	0.508	0.457	0.362	0.285	0.251
	0.538	0.509	0.452	0.355	0.278	0.268

## Sheet: 2E
	1										5										10										15
CD14	100	100	99	100	100	97	95	100	99	99	100	100	99	99	97	98	99	100	100	100	100	100	99	98	96	95	99	100	100	100	100	92	97	99	93	97	99	100	100	99
CD31	100	100	99	99	97	98	99	100	100	100	100	100	99	98	96	95	99	100	100	100	100	100	99	100	100	97	95	100	99	99	90	85	87	80	75	89	90	70	86	88
CD163	75	65	77	79	80	85	60	66	71	71	70	66	62	64	60	78	79	80	76	77	71	72	79	80	67	75	73	62	68	64	69	69	72	73	55	56	69	53	78	73
CD144	0	0	0	0	0	0	0	0	1	1	0	0	0	0	0	1	0	0	0	0	0	0	0	0	0	0	0	0	0	0	0	0	0	0	0	0	0	0	0	0

## Sheet: 2F
1 dyn	5 dyn	10 dyn	15 dyn
4.88	2.26	0.75	0.18		percent capture x10^-6
6.28	1.073	0.45	0.014
8.26	1.67	0.99	0.11
3.76	3.97	1.9	0.109
3.19	1.64	0.23	0.276
4.056	2.69	0.56	0.11
4.99	2.09	0.88	0.093
5.06	2.18	0.94	0.045
4.64	1.75	1.16	0.018
5.29	2.89	1.32	0.312

## Sheet: 2G
Raw cell numbers captured
	iVEGF										Hep
NIH3T3	50	55	60	49	48	54	55	53	55	56	10	9	10	15	22	13	9	11	10	8
HF-MSC	49	53	55	55	50	52	51	49	51	48	3	7	17	11	9	16	10	11	8	13
h-dFB	15	22	11	14	10	15	19	8	19	22	1	4		2	3	6	11	3	2	1
OPAEC	620	638	622	759	702	739	701	687	701	770	124	151	13	147	124	129	147	141	130	154
HUVEC	655	802	940	738	781	832	906	928	906	955	22	38	66	12	19	30	11	48	56	79
Raw	525	587	588	604	601	544	539	579	539	605	105	99	87	79	106	118	56	119	79	121
hMC	485	489	579	532	548	580	499	539	499	585	97	87	101	115	66	97	101	117	94	117

## Sheet: 4C
	(-) Y27				(+) Y27
FN	303.134	469.675	386.942	615.924	1014.88	1103.23	1379.88	1006.69			average sizes over 4 independent biological replicates
iVEGF	339.179	448.019	235.557	301.09	956.076	850.495	944.279	1272.49

## Sheet: 4E
No CHIR	FN +CHIR	iVEGF +CHIR
0.030303	0.353333	0.413333		ratio of Ki67+ to DAPI positive
0.0648649	0.524823	0.41844
0.0298507	0.289062	0.515625
0.14	0.44697	0.439394
0.0714286	0.613208	0.622642
0.0631068	0.438356	0.601218
percents
No CHIR	FN +CHIR	iVEGF +CHIR
3.0303	35.3333	41.3333
6.48649	52.4823	41.844
2.98507	28.9062	51.5625
14	44.697	43.9394
7.14286	61.3208	62.2642
6.31068	43.8356	60.1218

## Sheet: 7A
	LDL Uptake
MC	MP	iVEGF	FN	HUVEC	HCAEC
9.579	69.659	88.69	88.69	85.3	93.64
8.756	67.965	94.431	92.52	90.359	91.36
11.298	61.92	88.287	81.359	92.468	99.358

## Sheet: 8A
	Static			Shear
FN	3.82858	3.92362	4.01866	8.01034	8.84669	9.79709			Nitrite Production from 3 independent biological experiments
iVEGF	3.6385	3.35338	3.82858	12.9524	13.0475	13.8078
HUVEC	3.6385	3.35338	3.82858	12.1921	12.5723	12.3822
HCAEC	7.72522	7.05994	7.63018	13.9028	15.1383	13.6177

## Sheet: 9
	Static			Shear					Fold Expression Change to MC over 3 independent biological replicates
FN	304.509	189.2	354.8	122822	266896	142739		ENOS
iVEGF	7131.9	5101.7	8869.2	409407	509205	389755
HUVEC	3628.6	3329.7	4928.7	41172.9	58996.4	78592.4
HCAEC	3496.22	3076.38	3986.29	23327.3	38527.9	41278.9
	Static			Shear
FN	2752.46	3926.65	2237.86	57585.4	79826.4	51397.5		cd144
iVEGF	5085.03	7809.28	4467.87	58617.9	72054.4	49028.6
HUVEC	45642.7	35402.9	29989.3	52489.1	88909.3	50209.5
HCAEC	28779.4	44396.6	21978.4	51085.3	49687.3	66892.5
	Static			Shear
FN	3.2235	3.954	1.487	41.205	66.287	39.54		jag1
iVEGF	4.228	2.265	4.984	137.35	94.28	145.64
HUVEC	32.69	15.27	40.28	37.59	49.68	43.28
HCAEC	2.87	4.37	1.47	7.755	9.28	7.189
	Static			Shear
FN	169.57	109.38	299.38	4250.56	6638.28	4017.32
iVEGF	95.77	55.28	109.27	3036.1	2905.38	4099.25
HUVEC	756.15	556.28	1057.28	869.58	1523.87	805.28		dll4
HCAEC	10.94	8.27	11.37	41.82	30.49	88.38
	Static			Shear				notch 1
FN	3.58	3.12	4.9	39.47	54.28	30.28
iVEGF	5.81	4.91	7.46	131.57	202.47	109.4
HUVEC	14.18	10.28	21.74	16.3	8.28	20.46
HCAEC	1.25	0.19	1.33	1.7	1.28	2.27
	Static			Shear				Notch4
FN	9.24	6.48	12.98	69.1	60.37	78.28
iVEGF	7.52	5.29	10.47	230.33	187.37	240.37
HUVEC	75.11	50.28	35.28	86.37	90.24	55.24
HCAEC	3.5	3.12	2.53	1.478	5.27	3.56
	Static			Shear				Hey1
FN	0.035	0.068	0.043	0.012	0.00178	0.012
iVEGF	0.131	0.289	0.101	0.0036	0.00012	0.0053
HUVEC	49.57	58.28	66.29	57.008	69.28	59.209
HCAEC	0.322	0.122	0.429	0.1466	0.1024	0.247
	Static			Shear				HEY2
FN	0.472966	0.274	0.957	62.177	89.56	102.65
iVEGF	42.66	33.895	58.478	207.257	176.48	306.57
HUVEC	0.1	0.035	0.297	0.115	0.287	0.376
HCAEC	517.5	602.64	500.265	5203.31	4502.67	5103.78
	Static			Shear				EphB4
FN	89.95	59.38	109.47	1.151	1.043	0.138
iVEGF	69.49	88.29	59.24	3.84	1.87	5.32
HUVEC	2347.61	1747.38	3346.49	9.75	9.28	16.38
HCAEC	193.33	182.46	207.47	54.99	38.387	88.39
	Static			Shear				EphB2
FN	176.13	107.37	88.37	470267	301286	450228
iVEGF	270.61	178.37	201.47	1567560	1.0795e+06	907287
HUVEC	8.64	5.289	10.37	9.936	7.387	13.28
HCAEC	47.89	88.389	73.28	111923	405783	1.09487e+06
